# Supplementary material for: Oral Candida albicans colonization in healthy individuals: prevalence, genotypic diversity, stability along time and transmissibility
Source: J Oral Microbiol. 2020 Sep 14;12(1):1820292. doi: 10.1080/20002297.2020.1820292 (PMC7534343; doi:10.1080/20002297.2020.1820292)
Supplement: Supplemental Material [file ZJOM_A_1820292_SM9734.xlsx]

## Sheet: Folha1
Sample	CFU's	Oral Hygiene	Smoking habbits	Gender	CAI Genotype	Other CAI Genotype	Other species
s001-a	35	2 a 3	non-smoker	female	(25-33)	-
s001-b	0	2 a 3	non-smoker	male
s002-a	0	2 a 3	non-smoker	female
s002-b	0	2 a 3	non-smoker	male
s003-a	0	2 a 3	non-smoker	female
s003-b	0	2	non-smoker	male
s004-a	0	2	non-smoker	female
s004-b	0	2	non-smoker	male
s005-a	3	2 a 3	non-smoker	female	(25-25)	-
s005-b	0	3	non-smoker	male
s006	43	2	non-smoker	female	(21-21)	-
s007	3	2	non-smoker	female			Candida guilliermondii
s008	4	2	non-smoker	female	(23-30)	-
s009	62	3	non-smoker	female	(28-37)	(28-38)
s010-a	137	2	non-smoker	female	(19-26)	(18-25)
s010-b	22	2	smoker	male	(18-26)	(18-25)
s011	0	2 a 3	smoker	female
s012	0	2	non-smoker	female
s013	7	2 a 3	non-smoker	female	(25-25)	(26-26)
s014	0	2	non-smoker	female
s015-a	3	2 a 3	non-smoker	female			Candida parapsilosis
s015-b	124	2 a 3	non-smoker	male	(26-26)	-	Candida lusitaniae
s016	0	2 a 3	non-smoker	female
s017-a	63	2 a 3	smoker	female	(21-21)	-
s017-b	21	3	smoker	male	(23-27)	(24-28)	Bacteria
s018-a	0	2 a 3	non-smoker	female
s018-b	0	3	non-smoker	male
s019	74	2 a 3	smoker	male	(21-25)	-
s020	7	2	non-smoker	male	(18-34)	-
s021	0	3	non-smoker	male
s022	0	2 a 3	non-smoker	female
s023-a	0	2 a 3	non-smoker	female
s023-b	0	2 a 3	non-smoker	male
s024	0	2	non-smoker	female
s025	1	2	smoker	female	(20-28)	-
s026	0	2	smoker	female
s027	0	2	non-smoker	female
s028	0	2	smoker	male
s029	0	2	non-smoker	female
s030	0	2	smoker	male
s031	73	2 a 3	non-smoker	male	(25-25)	(14-25)
s032	8	2	non-smoker	male	(27-54)	(27-27)
s033	0	2	non-smoker	male
s034	1	2	non-smoker	female	(26-34)	-
s035-a	12	2	non-smoker	female	(18-25)	-
s035-b	>300	2 a 3	non-smoker	male	(18-25)	-
s036-a	147	2 a 3	non-smoker	female	(18-25)
s036-b	>300	2 a 3	non-smoker	male	(25-32)
s037	0	2 a 3	non-smoker	male
s038	112	2 a 3	non-smoker	female	(21-25)	-
s039-a	0	3	non-smoker	female
s039-b	0	4	non-smoker	male
s040	5	2 a 3	non-smoker	female	(26-34)	-
s041	0	4	non-smoker	female
s042	0	2	non-smoker	female
s043	0	2	non-smoker	female
s044	0	2	non-smoker	female
s045-a	>300	2	non-smoker	female	(25-25)	-
s045-b	0	3	non-smoker	male
s046-a	2	2	non-smoker	female	(21-26)
s046-b	25	1	non-smoker	male	(21-26)	-
s047	0	2	non-smoker	male
s048	0	2	non-smoker	female
s049	0	2 a 3	smoker	female
s050-a	0	2	non-smoker	female	(18-29)	-
s050-b	3	2	non-smoker	male
s051-a	0	2	non-smoker	female
s051-b	0	2 a 3	smoker	male
s052-a	22	2	smoker	female	(25-25)	-
s052-b	0	2	smoker	male
s053-a	0	2	non-smoker	female
s053-b	0	2	non-smoker	male
s054-a	64	3	non-smoker	female	(26-34)	-	Candida guilliermondii
s054-b	4	2 a 3	non-smoker	male	(21-21)	-	Candida guilliermondii
s055	8	4	non-smoker	male	(21-21)	-
s056	0	2 a 3	non-smoker	male
s057	0	2	non-smoker	male
s058	0	1	non-smoker	female
s059	0	2 a 3	non-smoker	female
s060	0	1	non-smoker	female
s061	>300	3	non-smoker	female	(21-21)	-
s062	0	2	non-smoker	male
s063	0	2	smoker	female
s064	2	2 a 3	non-smoker	female	(18-18)	-
s065	52	2	non-smoker	female	(21-25)	-
s066	0	2	non-smoker	female
s067	0	2	non-smoker	female
s068	0	1	non-smoker	female
s069	0	4	smoker	female
s070-a	0	1	non-smoker	female
s070-b	14	1	smoker	male	(28-38)	-	Candida guilliermondii
s071-a	2	3	non-smoker	female	(21-25)	-
s071-b	5	3	non-smoker	male	(21-25)	-
s072	0	2	non-smoker	female
s073-a	0	2	non-smoker	female
s073-b	10	2	non-smoker	male	(21-25)	-
s074	0	2	smoker	female
s075	73	3	non-smoker	female	(26-34)	(27-35)
s076	104	3	non-smoker	female	(22-22)	-
s077	0	2	non-smoker	female
s078	42	2	non-smoker	male	(25-25)	(26-26)
s079	0	3	smoker	male
s080	1	2	non-smoker	female			Candida parapsilosis
s081	2	4	non-smoker	female	(22-22)	-
s082	0	3	non-smoker	male
s083	0	2	non-smoker	female
s084	0	2	non-smoker	female
s085	98	2 a 3	non-smoker	female	(25-25)	-
s086	0	2	non-smoker	female
s087	0	1	non-smoker	male
s088	0	2	non-smoker	female
s089	0	3	non-smoker	female
s090-a	0	3	non-smoker	female
s090-b	0	2	non-smoker	male
s091	0	3	smoker	female
s092	8	2 a 3	non-smoker	female	(21-28)	-
s093	0	3	non-smoker	male
s094-a	0	2	non-smoker	female
s094-b	43	1 ou 2	non-smoker	male	(22-22)	-
s095-a	118	2 a 3	smoker	female	(12-20)	-	Candida lusitaniae + Bacteria
s095-b	33	2	non-smoker	male	(12-20)	-
s096	0	2	non-smoker	female
s097	0	2	smoker	female
s098	0	2 a 3	non-smoker	female
s099	10	2	non-smoker	female			Rhodotorula
s100	0	2	smoker	female
s101	0	6	non-smoker	female
s012	0	3	smoker	female
s103	0	2	non-smoker	female
s104	20	3	non-smoker	female	(21-25)	-
s105	0	2 a 3	non-smoker	female
s106	0	3	non-smoker	female
s107	5	1 ou 2	non-smoker	male	(28-30)	-
s108	70	1 ou 2	non-smoker	female	(24-25)	(25-25)
s109	0	2 a 3	non-smoker	male
s110	16	2	non-smoker	male	(24-25)	-
s111	2	2	non-smoker	female	(26-27)	-
s112	0	3	non-smoker	female
s113	0	4	non-smoker	male
s114	0	2 a 3	non-smoker	male
s115	0	2	non-smoker	male
s116	0	2	non-smoker	female
s117	10	2	non-smoker	female	(18-25)	-
s118	0	2	non-smoker	male
s119-a	0	2	smoker	female
s119-b	0	2	non-smoker	male
s120	0	2	non-smoker	male
s121	0	3	non-smoker	female
s122	0	2 a 3	non-smoker	male
s123	0	2 a 3	non-smoker	female
s124	0	2 a 3	non-smoker	female
s125	0	2 a 3	smoker	male
s126	0	3	non-smoker	female
s127	0	2 a 3	non-smoker	male
s128-a	1	2	smoker	female	(21-25)	-
s128-b	28	2	smoker	male	(21-25)	-
s129	0	3	non-smoker	female
s130	0	2	non-smoker	male
s131	0	2	non-smoker	female
s132	0	2 a 3	non-smoker	male
s133	17	2	non-smoker	female	(18-27)	-
s134	8	2	non-smoker	female	(25-26)	-
s135	1	2	smoker	female	(21-25)
s136	0	2	smoker	female
s137	0	2	non-smoker	female
s138	0	2	non-smoker	female
s139	0	2	non-smoker	female
s140	99	2	non-smoker	female	(24-26)	(24-24)
s141	10	2	smoker	female	(21-25)	-
s142	160	2	non-smoker	female	(27-38)	(25-27)
s143	5	3	smoker	female	(23-28)	-
s144	44	3	smoker	female	(23-25)	-
s145	5	3	smoker	female	(25-26)	-
s146	0	2 a 3	smoker	female
s147	0	2	non-smoker	male
s148	25	3	non-smoker	male	(21-26)	(21-28)
s149	0	2	non-smoker	male
s150	0	2	non-smoker	male
s151	116	3	non-smoker	female	(39-49)
s152-a	0	2	non-smoker	female
	0	2	non-smoker	male
